# Supplementary material for: Serum antibody responses to pneumococcal colonization in the first 2 years of life: results from an SE Asian longitudinal cohort study
Source: Clin Microbiol Infect. 2013 Jul 5;19(12):E551–8. doi: 10.1111/1469-0691.12286 (PMC4282116; doi:10.1111/1469-0691.12286)
Supplement: Table S1 — Serum specimens analysed in the study. Table S2. Univariate and multivariate analyses of the effect of cord blood anti-protein titres on timing of first pneumococcal colonization in infants. Figure S1. Geometric mean serum IgG antibody titres to pneumococcal proteins by age. Figure S2. Cumulative proportion of infants colonized by (i) all pneumococci (grey line) and (ii) target pneumococcal serotypes (coloured lines) by age. Figure S3. Age at first acquisition of target pneumococcal serotypes. Figure S4. Geometric mean serum IgG antibody titres to pneumococcal proteins by age. [file clm0019-E551-SD2.txt]

1
 
Supporting information
 
Serumantibody responses to pneumococcal colonisation in thefirsttwo years of life: 
results froma SE Asian longitudinal cohortstudy 
 
Paul Turner, ClaudiaTurner, Nicola Green, LindseyAshton, Eh Lwe, AuschareeJankhot, 
Nicholas P Day, Nicholas J White, François Nosten, and David Goldblatt 
 2
 
TableS1. Serum specimens analysed in thestudy. 
Timepoint Numberofsera Timepoint Numberofsera
(Age, m) ProteinAb 
only
Capsular &
ProteinAb 
(Age, m) ProteinAb 
only
Capsular &
ProteinAb 
Mother Delivery 230 0 Infant 12 113 36 
Cord Delivery 184 0  13 0 36 
Infant 1 98 36  14 0 36 
 2 98 36  15 0 36 
 3 98 36  16 0 36 
 4 97 36  17 0 36 
 5 97 36  18 63 36 
 6 114 36  19 0 36 
 7 97 36  20 0 36 
 8 96 36  21 0 36 
 9 98 36  22 0 36 
 10 96 36  23 0 36 
 11 98 36  24 83 36 
 3
 
TableS2. Univariateand multivariateanalyses oftheeffect of cord blood anti-protein 
titres on timing of first pneumococcal colonisation in infants. 
Results from 179 infants wereincluded in theseanalyses. Onlythoseantibodies with a
univariatep-value of<0.05 areshown forclarity. Theseantibodies, and all 
environmental/household variables, wereincluded in themultivariate analysis. HR >1 
indicate earliercolonisation and HR<1 indicate delayed colonisation. 
 
Factor Univariatemodel   Multivariatemodel  
 Hazard Ratio(95%
CI)
p-value  Hazard Ratio(95%
CI)
p-value
Antibodiesagainstpneumococcalsurface/ virulenceproteins 
Anti-PiuAIgG(log10titre) 0.68(0.47–0.98) 0.04  0.70(0.45–1.08) 0.1
Anti-Spr0096IgG (log10titre) 0.74(0.57–0.95) 0.02  0.82(0.62–1.09) 0.2
Environmental /household factors 
Household size>5people 1.36(1.00–1.86) 0.05  1.21(0.86–1.70) 0.3
Children<5yin thehouse 1.46(1.08–1.99) 0.01  1.39(0.98–1.96) 0.06
Mothersmoker 1.58(1.10–2.28) 0.01  1.49(1.01–2.21) 0.046
Ethnic group:      
SgawKaren - -  - -
PwoKaren 1.03(0.62–1.69) 0.9  0.93(0.54–1.59) 0.8
Muslim 1.17(0.74–1.88) 0.5  1.31(0.78–2.20) 0.3
Other 1.49(0.61–3.67) 0.4  1.75(0.69–4.48) 0.2
Seasonof birth:      
Hot (March–May) - -  - -
Wet(June–October) 0.62(0.42–0.94) 0.02  0.62(0.40–0.95) 0.03
Cool (November–February) 1.00(0.66–1.50) 1.0  1.16(0.75–1.79) 0.5
Homedelivery 2.39(1.25–4.57) 0.008  1.74(0.88–3.44) 0.1
Prematurity 0.62(0.34–1.52) 0.1  0.74(0.29–1.91) 0.5
Mothercolonisedatbirth 1.54(1.06–2.24) 0.03  1.50(1.00–2.25) 0.05
Antibioticsin theneonatalperiod 0.85(0.54–1.33) 0.5  1.32(0.78–2.25) 0.34
 
FigureS1. Geometricmean serum IgG antibodytitres to pneumococcal proteins by age. 
Solid lines represent infants who had become colonised byS. pneumoniaeand dashed lines 
represent infants remaininguncolonised. Age“0”indicates cord blood specimens. Data from 
all 222infants includedin theanti-protein antibodyanalyses. 
 5
 
FigureS1 cont.
 6
 
FigureS1 cont.7
 
FigureS2. Cumulativeproportion of infants colonised by(i)all pneumococci (greyline) 
and (ii) target pneumococcal serotypes (coloured lines) byage. 
Data from 36 infants included in the combined anti-capsular and anti-protein antibody
analyses. 
 8
 
FigureS3. Age at first acquisition oftarget pneumococcal serotypes. 
Acquisition was defined as the first monthlyvisit in which the serotypewas detected in an 
infant’s nasopharyngeal swab. Data from 36 infants includedin thecombined anti-capsular 
and anti-protein antibodyanalyses. 
 9
 
FigureS4. Geometricmean serum IgG antibodytitres to pneumococcal proteins by age. 
Data from 36 infants included in the combined anti-capsular and anti-protein antibody
analyses. For each antigen, the black linerepresents theantibodyGMT and the greyshaded 
areadefines its 95% CI. 
 
 10
 
FigureS4 cont.
 
 11
 
FigureS4 cont.
 
